# Supplementary material for: Enhancing Analytical Performance of Ammonium Potentiometric Sensors with Carbon Nanocomposites
Source: Molecules. 2026 Feb 24;31(5):759. doi: 10.3390/molecules31050759 (PMC12985601; doi:10.3390/molecules31050759)
Supplement: Supplementary file 1 [file molecules-31-00759-s001.zip]

Archive with 1 entries (1 files):
- molecules-4150963-supplementary.pdf
